# Supplementary material for: Metatranscriptomics-based investigation of bacterial community dynamics across a dissolved organic matter gradient in southern Lake Michigan
Source: Appl Environ Microbiol. 2026 Mar 20;92(4):e00263-26. doi: 10.1128/aem.00263-26 (PMC13101498; doi:10.1128/aem.00263-26)
Supplement: Table S1 — Summary metrics for metatranscriptomic libraries generated in this study. [file aem.00263-26-s0002.xlsx]

## Sheet: Sheet1
	Table S1: Summary metrics for metatranscriptomic libraries generated in this study. Metrics include raw sequencing yield; sequences retained after quality trimming; and percent sequences retained after rRNA read removal.
S.No.	Sample Site	Sample Type	Sampling date	Total number of sequence clusters	Total raw sequence reads	Filtered sequence reads after QC	Percent non-rRNA sequence reads (%)
1	NRS	Nearshore	2017-08-08	53115136	106230272	93668312	27.82
2	NRS	Nearshore	2018-04-08	53723036	107446072	95207408	35
3	NRS	Nearshore	2018-05-27	53516182	107032364	94114096	43.81
4	OFS1	Offshore	2017-08-03	50690212	101380424	88103590	53.64
5	OFS1	Offshore	2018-03-29	45977196	91954392	80844400	56.48
6	OFS1	Offshore	2018-08-02	58171361	116342722	103043116	45.45
7	OFS2	Offshore	2017-08-03	43533715	87067430	76434122	46.54
8	OFS2	Offshore	2018-03-29	54135041	108270082	95008272	46.45
9	OFS2	Offshore	2018-08-02	49094912	98189824	86124690	46.67
10	OFS3	Offshore	2018-03-29	49138695	98277390	86292058	42.65
11	OFS3	Offshore	2018-08-02	53803851	107607702	94529300	32.93
