# Supplementary material for: Metatranscriptomics-based investigation of bacterial community dynamics across a dissolved organic matter gradient in southern Lake Michigan
Source: Appl Environ Microbiol. 2026 Mar 20;92(4):e00263-26. doi: 10.1128/aem.00263-26 (PMC13101498; doi:10.1128/aem.00263-26)
Supplement: Table S2 — Relationship between specific transporter gene families and their broad substrate categories. [file aem.00263-26-s0003.xlsx]

## Sheet: Sheet1
Table S2: Table showing the relationship between specific transporter gene families and their broad substrate categories. This gene-to-broad substrate mapping information was used in the analysis related to Figure 4.
	Specific transporter gene system	Broad Substrate Category
1	KO:K17321 glycerol transport system substrate-binding protein	Alcohols
2	KO:K17324 glycerol transport system ATP-binding protein	Alcohols
3	KO:K17325 glycerol transport system ATP-binding protein	Alcohols
4	COG0580 glycerol uptake facilitator-like aquaporin	Alcohols
5	COG0395 ABC-type glycerol-3-phosphate transport system permease component	Alcohols
6	COG1653 ABC-type glycerol-3-phosphate transport system substrate-binding protein	Alcohols
7	KO:K05813 sn-glycerol 3-phosphate transport system substrate-binding protein	Alcohols
8	KO:K05814 sn-glycerol 3-phosphate transport system permease protein	Alcohols
9	KO:K05816 sn-glycerol 3-phosphate transport system ATP-binding protein	Alcohols
10	KO:K05815 sn-glycerol 3-phosphate transport system permease protein	Alcohols
11	COG0410 ABC-type branched-subunit amino acid transport system ATPase component	Amino acids
12	COG0411 ABC-type branched-subunit amino acid transport system ATPase component	Amino acids
13	COG0531 amino acid transporter	Amino acids
14	COG0559 branched-subunit amino acid ABC-type transport system permease component	Amino acids
15	COG0683 ABC-type branched-subunit amino acid transport system substrate-binding protein	Amino acids
16	COG0765 ABC-type amino acid transport system permease subunit	Amino acids
17	COG0834 ABC-type amino acid transport substrate-binding protein	Amino acids
18	COG1126 ABC-type polar amino acid transport system ATPase subunit	Amino acids
19	COG1732 glycine betaine/choline ABC-type transport system substrate-binding protein	Amino acids
20	COG2095 small neutral amino acid transporter SnatA (MarC family)	Amino acids
21	COG2113 ABC-type proline/glycine betaine transport system substrate-binding protein	Amino acids
22	COG4177 ABC-type branched-subunit amino acid transport system permease subunit	Amino acids
23	COG4392 branched-subunit amino acid transport protein	Amino acids
24	COG4521 ABC-type taurine transport system substrate-binding protein	Amino acids
25	COG4598 ABC-type histidine transport system ATPase subunit	Amino acids
26	KO:K01995 branched-chain amino acid transport system ATP-binding protein	Amino acids
27	KO:K01996 branched-chain amino acid transport system ATP-binding protein	Amino acids
28	KO:K01997 branched-chain amino acid transport system permease protein	Amino acids
29	KO:K01998 branched-chain amino acid transport system permease protein	Amino acids
30	KO:K01999 branched-chain amino acid transport system substrate-binding protein	Amino acids
31	KO:K02000 glycine betaine/proline transport system ATP-binding protein	Amino acids
32	KO:K02001 glycine betaine/proline transport system permease protein	Amino acids
33	KO:K02002 glycine betaine/proline transport system substrate-binding protein	Amino acids
34	KO:K02029 polar amino acid transport system permease protein	Amino acids
35	KO:K02030 polar amino acid transport system substrate-binding protein	Amino acids
36	KO:K02071 D-methionine transport system ATP-binding protein	Amino acids
37	KO:K02073 D-methionine transport system substrate-binding protein	Amino acids
38	KO:K02424 cystine transport system substrate-binding protein	Amino acids
39	KO:K03762 MHS family proline/betaine transporter-like MFS transporter	Amino acids
40	KO:K09969 general L-amino acid transport system substrate-binding protein	Amino acids
41	KO:K09970 general L-amino acid transport system permease protein	Amino acids
42	KO:K09971 general L-amino acid transport system permease protein	Amino acids
43	KO:K09972 general L-amino acid transport system ATP-binding protein	Amino acids
44	KO:K10001 glutamate/aspartate transport system substrate-binding protein	Amino acids
45	KO:K10003 glutamate/aspartate transport system permease protein	Amino acids
46	KO:K10004 glutamate/aspartate transport system ATP-binding protein	Amino acids
47	KO:K10022 arginine/ornithine transport system substrate-binding protein	Amino acids
48	KO:K10036 glutamine transport system substrate-binding protein	Amino acids
49	KO:K10831 taurine transport system ATP-binding protein	Amino acids
50	KO:K15551 taurine transport system substrate-binding protein	Amino acids
51	KO:K15552 taurine transport system permease protein	Amino acids
52	COG1292 choline-glycine betaine transporter	Amino acids
53	KO:K02028 polar amino acid transport system ATP-binding protein	Amino acids
54	KO:K11956 neutral amino acid transport system permease protein	Amino acids
55	COG1113 L-asparagine transporter-like permease	Amino acids
56	COG0814 amino acid permease	Amino acids
57	COG0833 amino acid permease	Amino acids
58	COG1114 branched-subunit amino acid permease	Amino acids
59	COG1296 predicted branched-subunit amino acid permease	Amino acids
60	COG1823 L-cystine uptake protein TcyP (sodium:dicarboxylate symporter family)	Amino acids
61	KO:K03320 Amt family ammonium transporter	Ammonium
62	COG4663 TRAP-type mannitol/chloroaromatic compound transport system substrate-binding protein	Aromatic compounds
63	COG4664 TRAP-type mannitol/chloroaromatic compound transport system permease large subunit	Aromatic compounds
64	COG4665 TRAP-type mannitol/chloroaromatic compound transport system permease small subunit	Aromatic compounds
65	COG0811 biopolymer transport protein ExbB/TolQ	Biopolymer
66	COG0823 Tol biopolymer transport system component	Biopolymer
67	COG0848 biopolymer transport protein ExbD	Biopolymer
68	KO:K03559 biopolymer transport protein ExbD	Biopolymer
69	KO:K03560 biopolymer transport protein TolR	Biopolymer
70	KO:K03561 biopolymer transport protein ExbB	Biopolymer
71	KO:K03562 biopolymer transport protein TolQ	Biopolymer
72	COG0471 di/tricarboxylate transporter	Carboxylic acids
73	COG1593 TRAP-type C4-dicarboxylate transport system permease large subunit	Carboxylic acids
74	COG1638 TRAP-type C4-dicarboxylate transport system substrate-binding protein	Carboxylic acids
75	COG3090 TRAP-type C4-dicarboxylate transport system permease small subunit	Carboxylic acids
76	COG3181 tripartite-type tricarboxylate transporter receptor subunit TctC	Carboxylic acids
77	COG3333 TctA family transporter	Carboxylic acids
78	KO:K05820 PPP family 3-phenylpropionic acid transporter	Carboxylic acids
79	KO:K07793 putative tricarboxylic transport membrane protein	Carboxylic acids
80	KO:K07794 putative tricarboxylic transport membrane protein	Carboxylic acids
81	KO:K07795 putative tricarboxylic transport membrane protein	Carboxylic acids
82	KO:K08177 OFA family oxalate/formate antiporter-like MFS transporter	Carboxylic acids
83	KO:K11103 aerobic C4-dicarboxylate transport protein	Carboxylic acids
84	KO:K11690 C4-dicarboxylate transporter DctM subunit	Carboxylic acids
85	KO:K13936 malonate transporter	Carboxylic acids
86	COG2067 long-subunit fatty acid transport protein	Lipids
87	COG2853 ABC-type transporter lipoprotein component MlaA	Lipids
88	COG3113 ABC-type transporter Mla MlaB component	Lipids
89	COG4395 predicted lipid-binding transport protein (Tim44 family)	Lipids
90	COG4591 ABC-type lipoprotein release transport system permease subunit	Lipids
91	KO:K02065 phospholipid/cholesterol/gamma-HCH transport system ATP-binding protein	Lipids
92	KO:K02066 phospholipid/cholesterol/gamma-HCH transport system permease protein	Lipids
93	KO:K02067 phospholipid/cholesterol/gamma-HCH transport system substrate-binding protein	Lipids
94	KO:K06076 long-chain fatty acid transport protein	Lipids
95	KO:K07122 phospholipid transport system transporter-binding protein	Lipids
96	KO:K07323 phospholipid transport system substrate-binding protein	Lipids
97	KO:K08227 LPLT family lysophospholipid transporter-like MFS transporter	Lipids
98	KO:K09691 lipopolysaccharide transport system ATP-binding protein	Lipids
99	COG2223 nitrate/nitrite transporter NarK	Nitrate/Nitrite
100	KO:K02575 NNP family nitrate/nitrite transporter-like MFS transporter	Nitrate/Nitrite
101	KO:K15576 nitrate/nitrite transport system substrate-binding protein	Nitrate/Nitrite
102	COG2116 formate/nitrite transporter FocA (FNT family)	Nitrate/Nitrite
103	COG0600 ABC-type nitrate/sulfonate/bicarbonate transport system permease component	Nitrate/Nitrite
104	COG0715 ABC-type nitrate/sulfonate/bicarbonate transport system substrate-binding protein	Nitrate/Nitrite
105	COG1116 ABC-type nitrate/sulfonate/bicarbonate transport system ATPase subunit	Nitrate/Nitrite
106	KO:K03317 CNT family concentrative nucleoside transporter	Nucleoside/Nucleotide
107	KO:K03811 nicotinamide mononucleotide transporter	Nucleoside/Nucleotide
108	KO:K06901 AGZA family xanthine/uracil permease-like MFS transporter	Nucleoside/Nucleotide
109	COG1457 purine-cytosine permease-like protein	Nucleoside/Nucleotide
110	COG2233 xanthine/uracil permease	Nucleoside/Nucleotide
111	COG2252 xanthine/uracil/vitamin C permease (AzgA family)	Nucleoside/Nucleotide
112	KO:K10974 cytosine permease	Nucleoside/Nucleotide
113	KO:K03449 CP family cyanate transporter-like MFS transporter	Organic Acids
114	KO:K08191 ACS family hexuronate transporter-like MFS transporter	Organic Acids
115	COG0477 MFS family permease	Organic Acids
116	KO:K03303 lactate permease	Organic Acids
117	COG1123 ABC-type glutathione transport system ATPase component	Peptides
118	COG0444 ABC-type dipeptide/oligopeptide/nickel transport system ATPase component	Peptides
119	COG0601 ABC-type dipeptide/oligopeptide/nickel transport system permease component	Peptides
120	COG1124 ABC-type dipeptide/oligopeptide/nickel transport system ATPase subunit	Peptides
121	COG1173 ABC-type dipeptide/oligopeptide/nickel transport system permease subunit	Peptides
122	COG4166 ABC-type oligopeptide transport system substrate-binding subunit	Peptides
123	COG4608 ABC-type oligopeptide transport system ATPase subunit	Peptides
124	KO:K02031 peptide/nickel transport system ATP-binding protein	Peptides
125	KO:K02032 peptide/nickel transport system ATP-binding protein	Peptides
126	KO:K02033 peptide/nickel transport system permease protein	Peptides
127	KO:K02034 peptide/nickel transport system permease protein	Peptides
128	KO:K02035 peptide/nickel transport system substrate-binding protein	Peptides
129	KO:K10823 oligopeptide transport system ATP-binding protein	Peptides
130	KO:K12368 dipeptide transport system substrate-binding protein	Peptides
131	KO:K15580 oligopeptide transport system substrate-binding protein	Peptides
132	KO:K15581 oligopeptide transport system permease protein	Peptides
133	KO:K15582 oligopeptide transport system permease protein	Peptides
134	KO:K15583 oligopeptide transport system ATP-binding protein	Peptides
135	KO:K17938 peptide/bleomycin uptake transporter	Peptides
136	TIGR01727 oligopeptide/dipeptide ABC transporter ATP-binding protein	Peptides
137	COG0226 ABC-type phosphate transport system substrate-binding protein	Phosphate
138	COG0573 ABC-type phosphate transport system permease subunit	Phosphate
139	COG0581 ABC-type phosphate transport system permease subunit	Phosphate
140	COG3221 ABC-type phosphate/phosphonate transport system substrate-binding protein	Phosphate
141	KO:K02036 phosphate transport system ATP-binding protein	Phosphate
142	KO:K02037 phosphate transport system permease protein	Phosphate
143	KO:K02038 phosphate transport system permease protein	Phosphate
144	KO:K02039 phosphate transport system protein	Phosphate
145	KO:K02040 phosphate transport system substrate-binding protein	Phosphate
146	KO:K03306 PiT family inorganic phosphate transporter	Phosphate
147	KO:K15102 solute carrier family 25 phosphate transporter 3	Phosphate
148	COG1117 ABC-type phosphate transport system ATPase subunit	Phosphate
149	COG4985 ABC-type phosphate transport system auxiliary subunit	Phosphate
150	COG0306 phosphate/sulfate permease	Phosphate
151	COG3746 phosphate-selective porin	Phosphate
152	KO:K07221 phosphate-selective porin OprO/OprP	Phosphate
153	KO:K02041 phosphonate transport system ATP-binding protein	Phosphonate
154	KO:K02042 phosphonate transport system permease protein	Phosphonate
155	KO:K02044 phosphonate transport system substrate-binding protein	Phosphonate
156	COG1176 ABC-type spermidine/putrescine transport system permease subunit I	Polyamines/diamines
157	COG3842 ABC-type Fe3+/spermidine/putrescine transport system ATPase subunit	Polyamines/diamines
158	KO:K02052 putative spermidine/putrescine transport system ATP-binding protein	Polyamines/diamines
159	KO:K02053 putative spermidine/putrescine transport system permease protein	Polyamines/diamines
160	KO:K02054 putative spermidine/putrescine transport system permease protein	Polyamines/diamines
161	KO:K02055 putative spermidine/putrescine transport system substrate-binding protein	Polyamines/diamines
162	KO:K11069 spermidine/putrescine transport system substrate-binding protein	Polyamines/diamines
163	KO:K11070 spermidine/putrescine transport system permease protein	Polyamines/diamines
164	KO:K11071 spermidine/putrescine transport system permease protein	Polyamines/diamines
165	KO:K11072 spermidine/putrescine transport system ATP-binding protein	Polyamines/diamines
166	KO:K11073 putrescine transport system substrate-binding protein	Polyamines/diamines
167	KO:K11074 putrescine transport system permease protein	Polyamines/diamines
168	KO:K11075 putrescine transport system permease protein	Polyamines/diamines
169	KO:K11076 putrescine transport system ATP-binding protein	Polyamines/diamines
170	KO:K16238 ethanolamine permease	Polyamines/diamines
171	COG1134 ABC-type polysaccharide/polyol phosphate transport system ATPase subunit	Polysaccharides/Disaccharides
172	COG2211 Na+/melibiose symporter-like transporter	Polysaccharides/Disaccharides
173	KO:K09690 lipopolysaccharide transport system permease protein	Polysaccharides/Disaccharides
174	KO:K09694 lipooligosaccharide transport system permease protein	Polysaccharides/Disaccharides
175	KO:K09695 lipooligosaccharide transport system ATP-binding protein	Polysaccharides/Disaccharides
176	KO:K10117 raffinose/stachyose/melibiose transport system substrate-binding protein	Polysaccharides/Disaccharides
177	KO:K10240 cellobiose transport system substrate-binding protein	Polysaccharides/Disaccharides
178	KO:K10241 cellobiose transport system permease protein	Polysaccharides/Disaccharides
179	KO:K10242 cellobiose transport system permease protein	Polysaccharides/Disaccharides
180	KO:K15770 arabinogalactan oligomer/maltooligosaccharide transport system substrate-binding protein	Polysaccharides/Disaccharides
181	KO:K16554 succinoglycan biosynthesis transport protein ExoP	Polysaccharides/Disaccharides
182	KO:K17241 alpha-1,4-digalacturonate transport system substrate-binding protein	Polysaccharides/Disaccharides
183	KO:K17242 alpha-1,4-digalacturonate transport system permease protein	Polysaccharides/Disaccharides
184	KO:K17243 alpha-1,4-digalacturonate transport system permease protein	Polysaccharides/Disaccharides
185	KO:K17329 N,N'-diacetylchitobiose transport system substrate-binding protein	Polysaccharides/Disaccharides
186	KO:K15771 arabinogalactan oligomer/maltooligosaccharide transport system permease protein	Polysaccharides/Disaccharides
187	COG1682 ABC-type polysaccharide/polyol phosphate export permease	Polysaccharides/Disaccharides
188	TIGR04056 TonB-linked SusC/RagA family outer membrane protein	Polysaccharides/Disaccharides
189	TIGR04057 TonB-dependent SusC/RagA subfamily outer membrane receptor	Polysaccharides/Disaccharides
190	KO:K10956 protein transport protein SEC61 subunit alpha	Protein
191	KO:K14006 protein transport protein SEC23	Protein
192	TIGR04056 TonB-linked SusC/RagA family outer membrane protein	Protein
193	TIGR04057 TonB-dependent SusC/RagA subfamily outer membrane receptor	Protein
194	COG1129 ABC-type sugar transport system ATPase subunit	Sugars
195	COG1175 ABC-type sugar transport system permease subunit	Sugars
196	COG1879 ABC-type sugar transport system substrate-binding protein	Sugars
197	COG3839 ABC-type sugar transport system ATPase subunit	Sugars
198	KO:K02025 multiple sugar transport system permease protein	Sugars
199	KO:K02026 multiple sugar transport system permease protein	Sugars
200	KO:K02027 multiple sugar transport system substrate-binding protein	Sugars
201	KO:K02056 simple sugar transport system ATP-binding protein	Sugars
202	KO:K02057 simple sugar transport system permease protein	Sugars
203	KO:K02058 simple sugar transport system substrate-binding protein	Sugars
204	KO:K02429 FHS family L-fucose permease-like MFS transporter	Sugars
205	KO:K10112 multiple sugar transport system ATP-binding protein	Sugars
206	KO:K10227 sorbitol/mannitol transport system substrate-binding protein	Sugars
207	KO:K10232 alpha-glucoside transport system substrate-binding protein	Sugars
208	KO:K10233 alpha-glucoside transport system permease protein	Sugars
209	KO:K10234 alpha-glucoside transport system permease protein	Sugars
210	KO:K10439 ribose transport system substrate-binding protein	Sugars
211	KO:K10441 ribose transport system ATP-binding protein	Sugars
212	KO:K10543 D-xylose transport system substrate-binding protein	Sugars
213	KO:K10545 D-xylose transport system ATP-binding protein	Sugars
214	KO:K10546 putative multiple sugar transport system substrate-binding protein	Sugars
215	KO:K10552 fructose transport system substrate-binding protein	Sugars
216	KO:K10553 fructose transport system permease protein	Sugars
217	KO:K10554 fructose transport system ATP-binding protein	Sugars
218	KO:K10559 rhamnose transport system substrate-binding protein	Sugars
219	KO:K17202 erythritol transport system substrate-binding protein	Sugars
220	KO:K17203 erythritol transport system permease protein	Sugars
221	KO:K17213 inositol transport system substrate-binding protein	Sugars
222	KO:K17315 glucose/mannose transport system substrate-binding protein	Sugars
223	KO:K17316 glucose/mannose transport system permease protein	Sugars
224	KO:K10440 ribose transport system permease protein	Sugars
225	KO:K10544 D-xylose transport system permease protein	Sugars
226	KO:K10548 putative multiple sugar transport system ATP-binding protein	Sugars
227	KO:K10562 rhamnose transport system ATP-binding protein	Sugars
228	COG4213 ABC-type xylose transport system substrate-binding protein	Sugars
229	KO:K10561 rhamnose transport system permease protein	Sugars
230	KO:K10200 N-acetylglucosamine transport system substrate-binding protein	Sugars
231	KO:K10560 rhamnose transport system permease protein	Sugars
232	KO:K17317 glucose/mannose transport system permease protein	Sugars
233	KO:K17318 putative aldouronate transport system substrate-binding protein	Sugars
234	COG2271 sugar phosphate permease	Sugars
235	COG0738 fucose permease	Sugars
236	COG4975 glucose uptake protein GlcU	Sugars
237	COG3659 carbohydrate-selective porin OprB	Sugars
238	COG1172 ribose/xylose/arabinose/galactoside ABC-type transport system permease subunit	Sugars
239	KO:K11959 urea transport system substrate-binding protein	Urea
240	KO:K11963 urea transport system ATP-binding protein	Urea
241	KO:K11960 urea transport system permease protein	Urea
242	KO:K11961 urea transport system permease protein	Urea
