# Supplementary material for: Metatranscriptomics-based investigation of bacterial community dynamics across a dissolved organic matter gradient in southern Lake Michigan
Source: Appl Environ Microbiol. 2026 Mar 20;92(4):e00263-26. doi: 10.1128/aem.00263-26 (PMC13101498; doi:10.1128/aem.00263-26)
Supplement: Table S3 — Summary statistics for the metagenome-assembled genomes (MAGs) used for population tracking across Lake Michigan. [file aem.00263-26-s0004.xlsx]

## Sheet: Sheet1
Table S3: Summary statistics for the metagenome-assembled genomes (MAGs) used for population tracking across Lake Michigan. MAG completion and contamination were determined using CheckM (https://github.com/Ecogenomics/CheckM), and overall quality and likely taxonomy were determined using MiGA webserver (http://microbial-genomes.org).
S.No.	bin ID	Likely taxonomic classification	MAG completeness (%)	MAG contamination (%)	MAG overall quality (out of 100)
1	bin009	Polynucleobacter (Betaproteobacteria)	82.6	2.1	37 (Intermediate)
2	bin010	Chitinophagia (Bacteroidetes)	90	4.3	67 (High)
3	bin035	Synechococcaceae (Cyanobacteria)	51.6	0.9	56 (High)
4	bin079	Cytophagales (Bacteroidetes)	76.2	8.3	53 (High)
5	bin181	Fluviicola (Bacteroidetes)	99.5	0.8	91 (Excellent)
6	bin004	Limnohabitans (Betaproteobacteria)	57.7	7.2	41.5 (Intermediate)
7	bin040	Candidatus Nanopelagicus abundans (acI-B1 Actinobacteria)	59.5	1.8	50.5 (High)
