# Supplementary material for: Metatranscriptomics-based investigation of bacterial community dynamics across a dissolved organic matter gradient in southern Lake Michigan
Source: Appl Environ Microbiol. 2026 Mar 20;92(4):e00263-26. doi: 10.1128/aem.00263-26 (PMC13101498; doi:10.1128/aem.00263-26)
Supplement: Table S4 — MaAsLin2-based mixed effects model results evaluating variation in bacterial community gene expression in Lake Michigan as a function of the fixed effect 'Location' (nearshore v/s offshore, with nearshore as the reference). [file aem.00263-26-s0005.xlsx]

## Sheet: Sheet1
Table S4: MaAsLin2-based mixed effects model results evaluating variation in bacterial community gene expression in Lake Michigan as a function of the fixed effect 'Location' (nearshore v/s offshore, with nearshore as the reference). More details about the full model conditions are in the methods section of the manuscript. For each gene feature, values of the coefficient associated with the 'Loca…
feature	metadata	value	coef	stderr	N	N.not.0	pval	qval
KO.K18290.itaconyl.CoA.hydratase	Location	offshore	-2.01598	0.187365	11	11	5.33894e-27	1.19005e-23
KO.K19231.fibronectin.binding.autotransporter.adhesin	Location	offshore	1.44415	0.196236	11	11	1.84984e-13	1.64931e-10
KO.K14645.serine.protease	Location	offshore	3.11263	0.455106	11	11	7.95474e-12	5.45573e-09
KO.K17247.sulfoxide.reductase.heme.binding.subunit.YedZ	Location	offshore	-3.34279	0.515801	11	10	9.12519e-11	5.68038e-08
COG1129.ABC.type.sugar.transport.system.ATPase.subunit	Location	offshore	3.16586	0.514412	11	11	7.53929e-10	4.20127e-07
KO.K06001.tryptophan.synthase.beta.chain	Location	offshore	2.84182	0.465888	11	11	1.06201e-09	4.98363e-07
COG1995.4.hydroxy.L.threonine.phosphate.dehydrogenase.PdxA	Location	offshore	-2.83229	0.488455	11	11	6.69205e-09	2.59419e-06
TIGR02601.autotransporter.associated.beta.strand.protein	Location	offshore	2.2052	0.38107	11	11	7.17163e-09	2.66426e-06
KO.K04751.nitrogen.regulatory.protein.P.II.1	Location	offshore	1.68737	0.299031	11	11	1.67323e-08	5.7379e-06
KO.K01624.fructose.bisphosphate.aldolase.class.II	Location	offshore	-0.975062	0.176708	11	11	3.43023e-08	1.05462e-05
KO.K00928.aspartate.kinase	Location	offshore	-1.35978	0.246908	11	11	3.64552e-08	1.08345e-05
KO.K00097.4.hydroxythreonine.4.phosphate.dehydrogenase	Location	offshore	-2.14585	0.431006	11	11	6.40171e-07	0.000139214
COG1506.dipeptidyl.aminopeptidase.acylaminoacyl.peptidase	Location	offshore	1.81483	0.369594	11	11	9.0916e-07	0.000184229
COG0138.AICAR.transformylase.IMP.cyclohydrolase.PurH	Location	offshore	5.6309	1.15952	11	9	1.19643e-06	0.000233636
KO.K01608.tartronate.semialdehyde.synthase	Location	offshore	1.57555	0.334289	11	11	2.43925e-06	0.000410347
KO.K06134.ubiquinone.biosynthesis.monooxygenase.Coq7	Location	offshore	-1.92606	0.410025	11	11	2.63459e-06	0.000427091
KO.K01858.myo.inositol.1.phosphate.synthase	Location	offshore	-1.42116	0.303366	11	11	2.80471e-06	0.00044655
KO.K03809.NAD.P.H.dehydrogenase..quinone.	Location	offshore	1.87431	0.408791	11	11	4.53968e-06	0.000642472
KO.K16628.collagen.type.VII.alpha	Location	offshore	3.28482	0.728284	11	11	6.47194e-06	0.000878477
COG0623.enoyl..acyl.carrier.protein..reductase..NADH.	Location	offshore	4.55923	1.01734	11	10	7.4117e-06	0.00095772
KO.K03769.peptidyl.prolyl.cis.trans.isomerase.C	Location	offshore	1.24553	0.279927	11	11	8.60718e-06	0.00106586
COG1610.uncharacterized.protein.YqeY	Location	offshore	-1.84535	0.423145	11	11	1.2945e-05	0.00149893
KO.K00104.glycolate.oxidase	Location	offshore	1.26709	0.292792	11	11	1.50728e-05	0.00170113
COG0078.ornithine.carbamoyltransferase	Location	offshore	4.73472	1.09734	11	7	1.59811e-05	0.00175911
COG3712.ferric.dicitrate.binding.protein.FerR..iron.transport.regulator.	Location	offshore	2.2945	0.532295	11	11	1.62823e-05	0.0017704
KO.K03928.carboxylesterase	Location	offshore	-2.78195	0.646107	11	11	1.66445e-05	0.00177218
COG1331.uncharacterized.protein.YyaL..SSP411.family.	Location	offshore	2.7367	0.643089	11	10	2.08534e-05	0.00213712
COG2913.outer.membrane.protein.assembly.factor.BamE..lipoprotein.component.of.BamABCDE.complex.	Location	offshore	3.05397	0.736738	11	10	3.39441e-05	0.00318808
KO.K01066.acetyl.esterase	Location	offshore	1.88487	0.454724	11	11	3.3969e-05	0.00318808
COG1181.D.alanine.D.alanine.ligase.like.ATP.grasp.enzyme	Location	offshore	6.50144	1.57215	11	7	3.54354e-05	0.00327418
COG2205.K..sensing.histidine.kinase.KdpD	Location	offshore	-2.51591	0.608561	11	9	3.56209e-05	0.00327418
KO.K05366.penicillin.binding.protein.1A	Location	offshore	-2.18738	0.530388	11	11	3.72179e-05	0.00335187
COG0498.threonine.synthase	Location	offshore	5.44262	1.32989	11	8	4.267e-05	0.00365813
KO.K02885.large.subunit.ribosomal.protein.L19e	Location	offshore	-1.47548	0.360306	11	11	4.22048e-05	0.00365813
COG1561.uncharacterized.protein.YicC..UPF0701.family.	Location	offshore	-2.70228	0.662257	11	11	4.49572e-05	0.00378149
KO.K02641.ferredoxin..NADP..reductase	Location	offshore	3.40149	0.833581	11	8	4.49243e-05	0.00378149
COG4679.phage.related.protein	Location	offshore	2.97517	0.740443	11	9	5.86709e-05	0.00479917
COG0458.carbamoylphosphate.synthase.large.subunit	Location	offshore	1.8791	0.468774	11	10	6.10933e-05	0.00495189
KO.K01834.2.3.bisphosphoglycerate.dependent.phosphoglycerate.mutase	Location	offshore	-1.57782	0.393885	11	11	6.1811e-05	0.00496493
COG0008.glutamyl.glutaminyl.tRNA.synthetase	Location	offshore	3.71232	0.927766	11	10	6.29801e-05	0.00501366
COG1126.ABC.type.polar.amino.acid.transport.system.ATPase.subunit	Location	offshore	3.69571	0.92437	11	10	6.38566e-05	0.00503845
KO.K00248.butyryl.CoA.dehydrogenase	Location	offshore	-1.13626	0.285553	11	11	6.9159e-05	0.0053142
COG2252.xanthine.uracil.vitamin.C.permease..AzgA.family.	Location	offshore	-6.63363	1.6835	11	6	8.13562e-05	0.00609556
COG0289.dihydrodipicolinate.reductase	Location	offshore	4.857	1.23553	11	9	8.45554e-05	0.00628246
COG1009.NADH.ubiquinone.oxidoreductase.subunit.5..subunit.L..multisubunit.Na..H..antiporter.MnhA.subunit	Location	offshore	3.9926	1.025	11	10	9.81065e-05	0.00699774
COG5640.secreted.trypsin.like.serine.protease	Location	offshore	5.72826	1.46988	11	8	9.73542e-05	0.00699774
KO.K02943.large.subunit.ribosomal.protein.LP2	Location	offshore	-2.20503	0.565571	11	11	9.66855e-05	0.00699774
COG5373.uncharacterized.membrane.protein	Location	offshore	5.10491	1.31244	11	9	0.000100396	0.00710424
COG0124.histidyl.tRNA.synthetase	Location	offshore	-4.56926	1.17812	11	8	0.000105125	0.00726584
COG5485.predicted.ester.cyclase	Location	offshore	3.50847	0.907042	11	9	0.000109714	0.00752466
KO.K00658.2.oxoglutarate.dehydrogenase.E2.component..dihydrolipoamide.succinyltransferase.	Location	offshore	-1.28819	0.333711	11	11	0.000113291	0.00771074
KO.K00413.ubiquinol.cytochrome.c.reductase.cytochrome.c1.subunit	Location	offshore	-0.851537	0.220942	11	11	0.000116145	0.00778607
COG3497.phage.tail.sheath.protein.FI	Location	offshore	1.20295	0.313252	11	11	0.000122937	0.00817993
KO.K06901.AGZA.family.xanthine.uracil.permease.like.MFS.transporter	Location	offshore	1.68304	0.440146	11	11	0.000131391	0.00859123
TIGR02122.TRAP.transporter.TAXI.family.solute.receptor	Location	offshore	1.33006	0.357791	11	11	0.000201255	0.0121243
COG1457.purine.cytosine.permease.like.protein	Location	offshore	2.11123	0.568644	11	11	0.000205016	0.0122679
KO.K17892.ferredoxin.thioredoxin.reductase.catalytic.chain	Location	offshore	3.03266	0.818959	11	8	0.000213005	0.0125772
KO.K02877.large.subunit.ribosomal.protein.L15e	Location	offshore	-2.35527	0.640973	11	11	0.000238299	0.0137076
COG5256.translation.elongation.factor.EF.1alpha	Location	offshore	-4.67308	1.27791	11	8	0.000255382	0.0144113
KO.K01012.biotin.synthase	Location	offshore	-1.72	0.474126	11	11	0.000285924	0.0153683
KO.K03306.PiT.family.inorganic.phosphate.transporter	Location	offshore	3.60363	0.993831	11	9	0.000287853	0.0153683
KO.K11473.glycolate.oxidase.iron.sulfur.subunit	Location	offshore	2.07918	0.57897	11	11	0.000329189	0.017265
COG0334.glutamate.dehydrogenase.leucine.dehydrogenase	Location	offshore	-3.69299	1.02879	11	9	0.000331146	0.0172661
KO.K06236.collagen.type.I.II.III.V.XI.XXIV.XXVII.alpha	Location	offshore	5.79196	1.61889	11	7	0.000346577	0.0179656
KO.K03534.L.rhamnose.mutarotase	Location	offshore	2.09968	0.588521	11	10	0.000360094	0.0183463
KO.K13288.oligoribonuclease	Location	offshore	-1.66567	0.470139	11	11	0.00039571	0.0196767
KO.K00469.inositol.oxygenase	Location	offshore	-3.04842	0.863833	11	10	0.000417217	0.0204391
KO.K00507.stearoyl.CoA.desaturase..delta.9.desaturase.	Location	offshore	-0.734165	0.208615	11	11	0.00043281	0.0209725
KO.K01627.2.dehydro.3.deoxyphosphooctonate.aldolase..KDO.8.P.synthase.	Location	offshore	-2.10119	0.598175	11	11	0.000443642	0.0213196
KO.K06187.recombination.protein.RecR	Location	offshore	1.13148	0.32286	11	11	0.0004574	0.0218084
KO.K02966.small.subunit.ribosomal.protein.S19e	Location	offshore	-1.75672	0.503024	11	11	0.000478865	0.0227104
COG1090.NAD.dependent.epimerase.dehydratase.family.enzyme	Location	offshore	1.72967	0.497279	11	11	0.000504645	0.0238064
COG1862.preprotein.translocase.subunit.YajC	Location	offshore	5.67269	1.63211	11	7	0.000509561	0.0239118
COG5615.uncharacterized.membrane.protein	Location	offshore	2.50131	0.721215	11	10	0.000523995	0.024333
COG1402.creatinine.amidohydrolase.Fe.II..dependent.formamide.hydrolase.like.protein	Location	offshore	-6.13815	1.78943	11	5	0.00060307	0.02702
KO.K09691.lipopolysaccharide.transport.system.ATP.binding.protein	Location	offshore	-3.86509	1.12982	11	8	0.000623971	0.02765
KO.K02941.large.subunit.ribosomal.protein.LP0	Location	offshore	-1.69079	0.495139	11	11	0.000638344	0.0277633
COG2128.alkylhydroperoxidase.family.enzyme	Location	offshore	3.08832	0.906211	11	11	0.000654531	0.0281772
KO.K06959.uncharacterized.protein	Location	offshore	-1.5348	0.450784	11	11	0.000662283	0.0281772
KO.K15551.taurine.transport.system.substrate.binding.protein	Location	offshore	1.32502	0.388863	11	11	0.000655778	0.0281772
COG2932.phage.repressor.protein.C.with.HTH.and.peptisase.S24.domain	Location	offshore	-2.76138	0.811177	11	5	0.000663662	0.0281772
COG0548.acetylglutamate.kinase	Location	offshore	6.24752	1.8393	11	7	0.000682053	0.0286848
TIGR03506.flagellar.hook.basal.body.protein	Location	offshore	2.91968	0.860955	11	11	0.000695854	0.0291279
KO.K09001.anhydro.N.acetylmuramic.acid.kinase	Location	offshore	-2.3486	0.697663	11	11	0.000761618	0.0309133
COG0446.NADPH.dependent.2.4.dienoyl.CoA.reductase.sulfur.reductase.like.enzyme	Location	offshore	-3.35524	0.998349	11	11	0.000777214	0.0313255
COG0052.ribosomal.protein.S2	Location	offshore	-1.8468	0.550893	11	11	0.000801196	0.031331
COG0771.UDP.N.acetylmuramoylalanine.D.glutamate.ligase	Location	offshore	4.70511	1.40272	11	8	0.000795701	0.031331
COG4177.ABC.type.branched.subunit.amino.acid.transport.system.permease.subunit	Location	offshore	3.11744	0.929778	11	10	0.000799743	0.031331
COG1132.ABC.type.multidrug.transport.system.fused.ATPase.permease.subunit	Location	offshore	1.98963	0.594858	11	11	0.000823655	0.0318454
KO.K01365.cathepsin.L	Location	offshore	-2.53342	0.757547	11	10	0.000825066	0.0318454
KO.K02704.photosystem.II.CP47.chlorophyll.apoprotein	Location	offshore	2.15922	0.647439	11	11	0.000852922	0.0327787
COG1191.DNA.directed.RNA.polymerase.specialized.sigma.subunit	Location	offshore	-4.15295	1.25259	11	9	0.000914854	0.0345629
KO.K01447.N.acetylmuramoyl.L.alanine.amidase	Location	offshore	4.28467	1.29494	11	7	0.000937022	0.035251
KO.K01181.endo.1.4.beta.xylanase	Location	offshore	2.74274	0.832013	11	6	0.000978934	0.036673
COG2956.lipopolysaccharide.biosynthesis.regulator.YciM	Location	offshore	2.45691	0.746648	11	11	0.000999805	0.0368476
COG4032.sulfopyruvate.decarboxylase.TPP.binding.subunit	Location	offshore	4.67279	1.41936	11	7	0.000994148	0.0368476
KO.K14540.ribosome.biogenesis.GTPase.A	Location	offshore	4.19315	1.27709	11	8	0.00102578	0.0371783
COG0302.GTP.cyclohydrolase.I	Location	offshore	-3.58045	1.09197	11	9	0.00104216	0.0373303
KO.K00338.NADH.quinone.oxidoreductase.subunit.I	Location	offshore	-1.70099	0.51965	11	11	0.00106283	0.0379048
COG4783.predicted.Zn.dependent.protease	Location	offshore	1.48613	0.455258	11	11	0.00109706	0.0385625
KO.K00010.myo.inositol.2.dehydrogenase.D.chiro.inositol.1.dehydrogenase	Location	offshore	1.56713	0.480302	11	11	0.00110319	0.0385727
COG4273.uncharacterized.metal.binding.protein	Location	offshore	6.64347	2.04777	11	6	0.0011776	0.0408539
KO.K10716.voltage.gated.potassium.channel	Location	offshore	1.4487	0.447313	11	11	0.00120086	0.0414996
KO.K02456.general.secretion.pathway.protein.G	Location	offshore	1.61117	0.498904	11	11	0.00124041	0.0421193
KO.K02347.DNA.polymerase..family.10.	Location	offshore	4.36524	1.3538	11	8	0.00126222	0.0424676
KO.K02411.flagellar.assembly.protein.FliH	Location	offshore	-5.75115	1.78347	11	8	0.0012611	0.0424676
KO.K03665.GTP.binding.protein.HflX	Location	offshore	-0.80832	0.250964	11	11	0.00127806	0.0427051
COG2001.DNA.binding.transcriptional.regulator.RsmH.inhibitor.MraZ	Location	offshore	5.99018	1.86113	11	7	0.00128834	0.04286
KO.K00297.methylenetetrahydrofolate.reductase..NADPH.	Location	offshore	-1.12393	0.349457	11	11	0.00129897	0.04286
COG0753.catalase	Location	offshore	-5.28778	1.64591	11	8	0.00131501	0.0431054
COG0489.Mrp.family.chromosome.partitioning.ATPase	Location	offshore	3.37334	1.05371	11	10	0.00136769	0.0435859
COG1828.phosphoribosylformylglycinamidine..FGAM..synthase.PurS.component	Location	offshore	3.00068	0.936434	11	10	0.00135362	0.0435859
KO.K03559.biopolymer.transport.protein.ExbD	Location	offshore	0.655425	0.204812	11	11	0.00137367	0.0435859
KO.K17329.N.N..diacetylchitobiose.transport.system.substrate.binding.protein	Location	offshore	2.59525	0.810631	11	11	0.00136705	0.0435859
COG3056.uncharacterized.lipoprotein.YajG	Location	offshore	2.17409	0.680217	11	11	0.00139264	0.0440311
TIGR03647.putative.solute.sodium.symporter.small.subunit	Location	offshore	0.791815	0.24794	11	11	0.00140523	0.0442722
COG1653.ABC.type.glycerol.3.phosphate.transport.system.substrate.binding.protein	Location	offshore	0.914879	0.288152	11	11	0.00149845	0.0460207
KO.K01136.iduronate.2.sulfatase	Location	offshore	3.47085	1.09315	11	8	0.00149789	0.0460207
KO.K03116.sec.independent.protein.translocase.protein.TatA	Location	offshore	0.836147	0.26403	11	11	0.00154093	0.0468905
COG0451.nucleoside.diphosphate.sugar.epimerase	Location	offshore	1.19064	0.37641	11	11	0.00156082	0.0470971
KO.K14287.methionine.aminotransferase	Location	offshore	0.82093	0.259573	11	11	0.00156356	0.0470971
COG5009.membrane.carboxypeptidase.penicillin.binding.protein	Location	offshore	2.82516	0.894911	11	8	0.0015945	0.0475469
KO.K02517.KDO2.lipid.IV.A..lauroyltransferase	Location	offshore	-1.39975	0.444315	11	11	0.00163077	0.0483054
KO.K05372.AraC.family.transcriptional.regulator	Location	offshore	-7.06329	2.24497	11	7	0.00165363	0.0485913
KO.K08679.UDP.glucuronate.4.epimerase	Location	offshore	2.9242	0.929581	11	10	0.00165677	0.0485913
KO.K17230.sulfide.dehydrogenase.cytochrome.subunit	Location	offshore	1.71699	0.546029	11	11	0.00166372	0.0486351
TIGR00645.uncharacterized.protein..TIGR00645.family.	Location	offshore	-1.404	0.446753	11	11	0.00167414	0.0487799
COG0341.preprotein.translocase.subunit.SecF	Location	offshore	-2.23762	0.713247	11	11	0.00170549	0.0493707
COG0373.glutamyl.tRNA.reductase	Location	offshore	5.10211	1.62624	11	7	0.00170469	0.0493707
KO.K06891.ATP.dependent.Clp.protease.adaptor.protein.ClpS	Location	offshore	0.871254	0.277926	11	11	0.00171947	0.0496141
