# Supplementary material for: Metatranscriptomics-based investigation of bacterial community dynamics across a dissolved organic matter gradient in southern Lake Michigan
Source: Appl Environ Microbiol. 2026 Mar 20;92(4):e00263-26. doi: 10.1128/aem.00263-26 (PMC13101498; doi:10.1128/aem.00263-26)
Supplement: Table S5 — List of C/N/P cellular stress-marker genes used for data mining in this study, and their KEGG/COG database accession numbers. [file aem.00263-26-s0006.xlsx]

## Sheet: Sheet1
	Table S5: List of C/N/P cellular stress-marker genes used for data mining in this study, and their KEGG/COG database accession numbers.
S.No.	Gene name	Accession number(s)	Broader Pathway	C/N/P Stress
1	phoA, phoB	K01077, COG1785	phosphatases	P
2	phoD, phoX	K01113, COG3540		P
3	phoB	K07657, COG0745	phoR-phoB regulon	P
4	phoR	K07636, COG0642		P
5	phnA	K06193, COG2824	phosphonate catabolism	P
6	phnX	K05306		P
7	phnZ	K21196, COG4341		P
8	phnK	K05781, COG4107		P
9	phnL	K05780, COG4778		P
10	phnH	K06165, COG3625		P
11	PPK1	K00937, COG0855	polyphosphate metabolism	P
12	PPK2	K22468, COG2326		P
13	PPX	K01514, COG1227		P
14	pap	K23753, COG2326		P
15	glnA	K01915, COG0174	glutamine synthetase/Ornithine-ammonia cycle	N
16	nifH	K02588, COG1348	nitrogenase	N
17	nifD	K02586, COG2710		N
18	nifK	K02591, COG2710		N
19	aceA	K01637, COG2224	glyoxylate shunt	C
20	aceB	K01638, COG2225		C
21	cmpA	K11950, COG0715	carbon concentrating mechanisms	C
22	cmpB	K11951, COG0600		C
23	cmpC	K11952, COG1116		C
24	cmpD	K11953, COG1116		C
25	CA	K01672, COG0288		C
26	cynT	K01673, COG0288		C
27	cah	K01674, COG3338		C
28	GAMMACA	K01726		C
29	E4.2.1.1	K01743, COG0663		C
30	CA2	K18245		C
31	CA4	K18246		C
